# Supplementary material for: Impact of Observation Duration in Action Observation Therapy: Manual Dexterity, Mirror Neuron System Activity, and Subjective Psychomotor Effort in Healthy Adults
Source: Brain Sci. 2025 Apr 27;15(5):457. doi: 10.3390/brainsci15050457 (PMC12109640; doi:10.3390/brainsci15050457)
Supplement: Supplementary file 1 [file brainsci-15-00457-s001.zip › Supplementary_materials.xlsx]

## Sheet: Table S1
Table S1. The number of rotations during the ball rotation task
Comparison of the number of rotations between Pre and Post (Wilcoxon signed-rank test)
		Pre			Post		Z	p	Effect size r
Right hand
1AOT		2.00 (0.63, 3.44) [1.00 – 3.13]			4.50 (2.00, 5.44) [2.75 – 5.13]		4.118	< .01**	.84
2AOT		1.75 (0.63, 3.94) [1.00 – 3.50]			4.13 (3.00, 5.38) [3.25 – 5.00]		4.204	< .01**	.86
3AOT		1.88 (1.00, 3.00) [1.00 – 2.50]			3.38 (2.06, 4.69) [2.38 – 4.00]		3.674	< .01**	.75
CON		2.00 (0.63, 3.44) [1.00 – 3.00]			3.13 (1.63, 4.44) [2.25 – 4.00]		3.346	< .01**	.68
Left hand
1AOT		2.50 (0.63, 3.38) [1.00 – 3.00]			3.38 (2.00, 5.38) [2.50 – 5.00]		4.026	< .01**	.82
2AOT		2.88 (1.94, 3.44) [2.50 – 3.25]			3.75 (2.63, 5.00) [3.00 – 4.50]		3.457	< .01**	.71
3AOT		2.63 (1.13, 3.56) [2.00 – 3.00]			3.13 (2.13, 5.06) [2.50 – 4.25]		4.133	< .01**	.84
CON		2.75 (1.50, 3.44) [1.75 – 3.13]			2.50 (2.00, 4.00) [2.25 – 3.75]		1.945	0.052	.40
Comparison of the number of rotations between intervention conditions (Friedman’s test )
	1AOT			2AOT			3AOT			CON			χ2(3)	p	Effect size w
Pre
Right hand	2.00 (0.63, 3.44) [1.00 – 3.13]			1.75 (0.63, 3.94) [1.00 – 3.50]			1.88 (1.00, 3.00) [1.00 – 2.50]			2.00 (0.63, 3.44) [1.00 – 3.00]			0.794	.851	.01
Left hand	2.50 (0.63, 3.38) [1.00 – 3.00]			2.88 (1.94, 3.44) [2.50 – 3.25]			2.63 (1.13, 3.56) [2.00 – 3.00]			2.75 (1.50, 3.44) [1.75 – 3.13]			2.288	.515	.03
Δ（Post-Pre）
Right hand	1.13 (0.89, 2.63) [1.00 – 2.25]			1.75 (1.00, 3.00) [1.00 – 2.50]			1.63 (0.63, 2.50) [0.88 – 2.00]			0.63 (0.38, 1.13) [0.50 – 1.00]			9.267	.026*	.13
Left hand	1.00 (0.50, 2.00) [0.50 – 1.75]			0.88 (0.25, 1.00) [0.38 – 1.00]			1.00 (0.50, 1.50) [1.00 – 1.50]			0.50 (0.00, 0.69) [0.00 – 0.50]			9.133	.028*	.13
Multiple comparison of the number of rotations between intervention condition (Bonferroni-corrected Wilcoxon signed-rank test)
		Z	Adjusted p		Effect size r
Δ（Post-Pre）
Right hand
1AOT vs. 2AOT		1.062	1		.22
1AOT vs. 3AOT		0.112	1		.02
1AOT vs. CON		1.845	.39		.38
2AOT vs. 3AOT		1.174	1		.24
2AOT vs. CON		2.907	.022*		.59
3AOT vs. CON		1.733	.499		.35
Left hand
1AOT vs. 2AOT		1.453	.877		.30
1AOT vs. 3AOT		0.224	1		.05
1AOT vs. CON		2.124	.202		.43
2AOT vs. 3AOT		1.677	.561		.34
2AOT vs. CON		0.671	1		.14
3AOT vs. CON		2.348	.113		.48
Median (25th percentile, 75th percentile)[95% Confidence interval upper limit – lower limit]. 1AOT, action observation for 1 min; 2AOT, actho observation for 2 min; 3AOT, action observation for 3 min; AOT, action observation therapy; CON, observation of a still image of a geometric pattern for 2 min (control condition). *p < .05, **p < .01 ．
Effect sizes r <0.1, almost none; 0.1 ≤ r <0.3, small; 0.3≤ r <0.5, medium; r ≥ 0.5, large. w < 0.3, small; 0.3 ≤ w < 0.5, medium; w ≥ 0.5, large

## Sheet: Table S2
Table S2. The number of errors during the ball rotation task
Comparison of the number of errors between Pre and Post (Wilcoxon signed-rank test)
		Pre			Post		Z	p	Effect size r
Right hand
1AOT		3.00 (2.00, 4.00) [2.00 – 3.50]			2.00 (1.00, 3.00) [1.00 – 3.00]		2.774	< .01**	.57
2AOT		2.00 (1.00, 4.75) [1.00 – 4.00]			2.00 (1.00, 3.00) [1.00 – 2.50]		1.305	.192	.27
3AOT		3.00 (2.00, 4.00) [2.00 – 4.00]			2.00 (1.00, 3.00) [1.00 – 2.50]		2.892	< .01**	.59
CON		2.50 (2.00, 3.75) [2.00 – 3.00]			2.00 (1.00, 2.00) [1.00 – 4.00]		2.595	< .01**	.56
Left hand
1AOT		3.00 (1.00, 4.00) [2.00 – 4.00]			3.00 (1.25, 4.00) [2.00 – 3.50]		0.296	.768	.06
2AOT		2.50 (1.00, 4.00) [1.50 – 3.50]			2.00 (2.00, 3.00) [2.00 – 3.00]		0.064	.949	.01
3AOT		2.50 (1.00, 4.00) [1.50 – 4.00]			2.50 (1.00, 3.00) [2.00 – 3.00]		0.738	.461	.15
CON		2.00 (2.00, 3.00) [2.00 – 3.00]			2.50 (2.00, 4.00) [2.00 – 3.50]		0.201	.841	.05
Comparison of the number of errors between intervention conditions (Friedman’s test )
	1AOT			2AOT			3AOT			CON			χ2(3)	p	Effect size w
Pre
Right hand		3.00 (2.00, 4.00) [2.00 – 3.50]			2.00 (1.00, 4.75) [1.00 – 4.00]			3.00 (2.00, 4.00) [2.00 – 4.00]			2.50 (2.00, 3.75) [2.00 – 3.00]		1.085	.781	.02
Left hand		3.00 (1.00, 4.00) [2.00 – 4.00]			2.50 (1.00, 4.00) [1.50 – 3.50]			2.50 (1.00, 4.00) [1.50 – 4.00]			2.00 (2.00, 3.00) [2.00 – 3.00]		1.808	.613	.03
Δ（Post-Pre）
Right hand		-1.00 (-2.00, 0.00) [-2.00 – 0.00]			0.00 (-1.75, 0.75) [-1.00 – 0.00]			-1.00 (-2.00, 0.00) [-2.00 – 0.00]			-1.00 (-1.00, 0.00) [-1.00 – 0.00]		2.06	.56	.03
Left hand		0.50 (-1.00, 1.00) [-1.00 – 1.00]			0.00 (-1.00, 0.00) [-1.00 – 0.00]			-0.50 (-1.75, 1.00) [-1.00 – 0.50]			0.00 (-0.75, 1.00) [0.00 – 1.00]		3.511	.319	.05
Median (25th percentile, 75th percentile)[95% Confidence interval upper limit – lower limit]. 1AOT, action observation for 1 min; 2AOT, actho observation for 2 min; 3AOT, action observation for 3 min; AOT, action observation therapy; CON, observation of a still image of a geometric pattern for 2 min (control condition). *p < .05, **p < .01 ．
Effect sizes r <0.1, almost none; 0.1 ≤ r <0.3, small; 0.3≤ r <0.5, medium; r ≥ 0.5, large. w < 0.3, small; 0.3 ≤ w < 0.5, medium; w ≥ 0.5, large

## Sheet: Table S3
Table S3. Interpersonal motor resonance (IMR)
Comparison of IMR between Pre and Post (Wilcoxon signed-rank test)
	Pre				Post				Z	p	Effect size r
APB
1AOT	53.40 (8.39, 134.52) [21.11 – 124.93]				45.46 (25.59, 99.93) [34.41 – 79.51]				0.771	.440	.16
2AOT	39.86 (8.92, 53.36) [29.17 – 49.53]				97.05 (20.50, 176.42) [36.26 – 140.70]				2.657	< .01**	.54
3AOT	60.17 (26.95, 95.29) [32.78 – 90.85]				35.41 (2.57, 124.14) [12.94 – 110.72]				0.486	.627	.10
CAOT	67.94 (26.42, 150.40) [35.90 – 142.17]				26.93 (9.92, 87.22) [19.06 – 65.93]				2.257	< .01**	.46
ADM
1AOT	47.26 (19.02, 83.49) [27.25 – 79.93]				61.61 (25.34, 144.95) [43.79 – 106.41]				0.743	.458	.15
2AOT	47.04 (4.22, 115.52) [19.17 – 94.43]				35.76 (25.95, 98.27) [28.22 – 83.55]				0.657	.511	.13
3AOT	48.38 (16.04, 115.68) [18.25 – 81.29]				21.76 (8.03, 79.35) [11.20 – 62.65]				0.629	.530	.13
CAOT	57.62 (24.39, 72.92) [27.58 – 68.66]				29.75 (-1.92, 73.26) [3.99 – 60.13]				1.514	.130	.31
Comparison of IMR between intervention conditions (Friedman’s test )
	1AOT				2AOT				3AOT				CON				χ2(3)	p	Effect size w
Pre
APB	53.40 (8.39, 134.52) [21.11 – 124.93]				39.86 (8.92, 53.36) [29.17 – 49.53]				60.17 (26.95, 95.29) [32.78 – 90.85]				67.94 (26.42, 150.40) [35.90 – 142.17]				5.75	.124	.08
ADM	47.26 (19.02, 83.49) [27.25 – 79.93]				47.04 (4.22, 115.52) [19.17 – 94.43]				48.38 (16.04, 115.68) [18.25 – 81.29]				57.62 (24.39, 72.92) [27.58 – 68.66]				0.25	.969	0
Δ（Post-Pre）
APB	-1.31 (-75.51, 35.25) [-45.46 – 14.75]				48.35 (-11.19, 120.70) [2.13 – 90.33]				-3.73 (-57.27, 92.05) [-46.41 – 43.02]				25.68 (-72.39, 2.79) [-53.18 – -10.31]				8.15	.043*	.11
ADM	12.99 (-47.32, 77.28) [-22.62 – 52.64]				14.07 (-31.95, 48.72) [-24.68 – 36.36]				-0.69 (-53.10, 22.62) [-31.19 – 14.76]				13.15 (-66.39, 14.78) [-45.84 – -1.33]				2.5	.475	.03
Multiple comparison of IMR between intervention condition (Bonferroni-corrected Wilcoxon signed-rank test)
		Z	Adjusted p		Effect size r
Δ（Post-Pre）
APB
1AOT vs. 2AOT		1.789	0.442		0.37
1AOT vs. 3AOT		0.559	1		0.11
1AOT vs. CON		1.006	1		0.21
2AOT vs. 3AOT		1.23	1		0.25
2AOT vs. CON		2.795	0.031*		0.57
3AOT vs. CON		1.565	0.705		0.32
Median (25th percentile, 75th percentile)[95% Confidence interval upper limit – lower limit]. 1AOT, action observation for 1 min; 2AOT, actho observation for 2 min; 3AOT, action observation for 3 min; AOT, action observation therapy; CON, observation of a still image of a geometric pattern for 2 min (control condition). *p < .05, **p < .01 ．
Effect sizes r <0.1, almost none; 0.1 ≤ r <0.3, small; 0.3≤ r <0.5, medium; r ≥ 0.5, large. w < 0.3, small; 0.3 ≤ w < 0.5, medium; w ≥ 0.5, large

## Sheet: Table S4
Table S4. Subjective psychomotor effort after AOT
Comparison of subjecti psychmotor effort between intervention conditions (Friedman’s test )
		1AOT		2AOT		3AOT		CON		χ2(3)	p	Effect size w
Consentration		8 (8, 9) [8 – 9]		8 (6, 8) [7 – 8]		7 (6, 8) [6 – 7.5]		7 (4, 7) [4 – 7]		26.472	< .01**	.37
Physical Fatigue		3 (2, 6) [2.5 – 5]		4.5 (2.25, 6) [3 – 5.5]		4.5 (3, 6) [3 – 6]		6 (3.25, 7) [4 – 6.5]		10.862	.012*	.15
Mental Fatigue		3 (1, 4) [1.5 – 3.5]		4 (3, 5.75) [3 – 5]		5 (3.25, 6.75) [5 – 6]		5 (3, 7) [3 – 6]		26.803	< .01**	.37
Multiple comparison of subjective psychomotor effort between intervention condition (Bonferroni-corrected Wilcoxon signed-rank test)
		Z	p	Effect size r
Consentration
1AOT vs. 2AOT		1.565	.705	.32
1AOT vs. 3AOT		3.41	< .01**	.70
1AOT vs. CON		4.193	< .01**	.86
2AOT vs. 3AOT		1.845	.39	.38
2AOT vs. CON		2.627	.052	.54
3AOT vs. CON		0.783	1	.16
Physical Fatigue
1AOT vs. 2AOT		0.615	1	.13
1AOT vs. 3AOT		2.124	.202	.43
1AOT vs. CON		2.627	.052	.54
2AOT vs. 3AOT		1.509	.787	.31
2AOT vs. CON		2.012	.265	.41
3AOT vs. CON		0.503	1	.10
Mental Fatigue
1AOT vs. 2AOT		2.963	.018*	.61
1AOT vs. 3AOT		4.193	< .01**	.86
1AOT vs. CON		4.249	< .01**	.87
2AOT vs. 3AOT		1.23	1	.25
2AOT vs. CON		1.286	1	.26
3AOT vs. CON		0.056	1	.01
Median (25th percentile, 75th percentile)[95% Confidence interval upper limit – lower limit]. 1AOT, action observation for 1 min; 2AOT, actho observation for 2 min; 3AOT, action observation for 3 min; AOT, action observation therapy; CON, observation of a still image of a geometric pattern for 2 min (control condition). *p < .05, **p < .01 ．
Effect sizes r <0.1, almost none; 0.1 ≤ r <0.3, small; 0.3≤ r <0.5, medium; r ≥ 0.5, large. w < 0.3, small; 0.3 ≤ w < 0.5, medium; w ≥ 0.5, large
